# Supplementary material for: Autism and the right to education in the EU: policy mapping and scoping review of Nordic countries Denmark, Finland, and Sweden
Source: Mol Autism. 2019 Dec 11;10:44. doi: 10.1186/s13229-019-0290-4 (PMC6907142; doi:10.1186/s13229-019-0290-4)
Supplement: Supplementary file 1 — Additional file 1. Key characteristics of the Nordic education systems. This table gives a brief overview of the core components of the Nordic education systems. [file 13229_2019_290_MOESM1_ESM.xlsx]

## Sheet: Sheet1
	Compulsory Education	Centralization	General Outline of Education	Key Features
Denmark	Age 6 to 16	Centralized	1 pre-school year 9 years of integrated primary and lower secondary education with an optional tenth year 3 years of secondary education; length of other education programs depends on study of choice	Education for everyone Education is focuedon life-long learning
Sweden	Age 7 to 16	Decentralized	1 pre-school year 9 years of primary education equal to the length of compulsory education 3 years of secondary education	Government sets goals for the education system Education is based around life-long learning
Finland	Age 7 to 16	Centralized	1 (optional) year of early childhood education 9 years of primary education in a single structure 4 years of upper secondary education	Equity in education A system based on trust and responsibility A major focus on life-long learning Good learning outcomes are achieved at average expenditure
Data gathered from the Eurydice Network: https://eacea.ec.europa.eu/national-policies/eurydice/national-description_en
