# Supplementary material for: Autism and the right to education in the EU: policy mapping and scoping review of Nordic countries Denmark, Finland, and Sweden
Source: Mol Autism. 2019 Dec 11;10:44. doi: 10.1186/s13229-019-0290-4 (PMC6907142; doi:10.1186/s13229-019-0290-4)
Supplement: Supplementary file 2 — Additional file 2. An overview of the specific policies and their values of the United Nations and European Union. This overview provides a list of the core values of the policies that involved human rights, autism, and special education that were implemented by the United Nations and the European Union. [file 13229_2019_290_MOESM2_ESM.xlsx]

## Sheet: Sheet1
	Year	Policy	Brief Description of Values
United Nations	1948	Universal Declaration of Human Rights	Lays down the right to education for every child in the United Nations, including children with SEN.
	1959	Declaration on the Rights of the Child	Establishes the right for children to receive appropriate treatment that corresponds to their condition.
	1971	Declaration on the Rights of Mentally Retarded Persons	Defines the right for people with developmental, intellectual, and learning conditions to receive appropriate education to maximise their potential.
	1975	Declaration on the Rights of Disabled Persons	Expands the scope of the 1975 Declaration to include all children with disabilities.
	1989	Convention on the Rights of the Child	Expands the role of parents in the development of a child with SEN.
	1994	Salamanca Statement	Reemphasizes the fundamental right to education for all children, as well as acknowledges that a wide diversity in special education needs exist and that they should be addressed properly.
European Union	1952	European Convention on Human Rights	A binding version of the Universal Declaration of Human Rights that applies to all European States. Adopted by the Council of Europe.
	1992	Charter for Persons with Autism	Emphasises the right to accessible and appropriate education for children with autism. Adopted formally by the European Parliament in 1996.
	1997	Treaty of Amsterdam	Reiterates that discrimination of any kind on the basis of disability is prohibited.
	2000	Charter of Fundamental Rights of the European Union	Pooles all previously stated rights and freedoms into a single document that unifies values across the EU.
	2009	Treaty on the Functioning of the European Union	Delegates the competence of education completely to the EU Member States.
	2010	European Disability Strategy 2010-2020	Aims to empower people with disabilites, acknowledges that children with SEN are often not included in mainstream education, calls for inclusion.
	2015	Written Declaration on Autism	Calls for an autism-specific EU strategy with the main focus to better understand autism.
	2018	General Data Protection Regulation	Consent is required to access health data, which can complicate the communication between the many parties involved in addressing health and SEN of a child with autism.
