# Supplementary material for: Autism and the right to education in the EU: policy mapping and scoping review of Nordic countries Denmark, Finland, and Sweden
Source: Mol Autism. 2019 Dec 11;10:44. doi: 10.1186/s13229-019-0290-4 (PMC6907142; doi:10.1186/s13229-019-0290-4)
Supplement: Supplementary file 3 — Additional file 3. The source code used to calculate the inter-rater reliability. This source code shows the number of articles deemed eligible and non-eligible by both authors, how many they agreed on, and includes all details on how Cohen’s Kappa was calculated for all three countries to determine inter-rater reliability. [file 13229_2019_290_MOESM3_ESM.r]

TableDenmark <- matrix(c(25, 7, 4, 401), ncol = 2, byrow = TRUE)
View(TableDenmark)
rownames(TableDenmark) <- c("Eligible", "Not Eligible")
colnames(TableDenmark) <- c("Eligible", "Not Eligible")
View(TableDenmark)
TableSweden <- matrix(c(12, 12, 10, 998), ncol = 2, byrow = TRUE)
rownames(TableSweden) <- c("Eligible", "Not Eligible")
colnames(TableSweden) <- c("Eligible", "Not Eligible")
View(TableSweden)
TableFinland <- matrix(c(6, 5, 12, 396), ncol = 2, byrow = TRUE)
rownames(TableFinland) <- c("Eligible", "Not Eligible")
colnames(TableFinland) <- c("Eligible", "Not Eligible")
View(TableFinland)
install.packages("psych")
library("psych")
cohen.kappa(TableDenmark)
cohen.kappa(TableSweden)
cohen.kappa(TableFinland)
