# Supplementary material for: Autism and the right to education in the EU: policy mapping and scoping review of Nordic countries Denmark, Finland, and Sweden
Source: Mol Autism. 2019 Dec 11;10:44. doi: 10.1186/s13229-019-0290-4 (PMC6907142; doi:10.1186/s13229-019-0290-4)
Supplement: Supplementary file 4 — Additional file 4. A chronological overview and description of the Danish policies on education and SEN. A point by point overview of the implications of each respective policy that was analysed for Denmark. [file 13229_2019_290_MOESM4_ESM.xlsx]

## Sheet: Sheet1
Year	Policy		Description
1953	Danish Consititution		Reaffirmed that all children of school age shall be entitled to free instruction in primary schools
1961	Folkeskolens Specialundervisning		Recognised that children with SEN have additional needs that need to be met
1978	Executive Order on Primary Schools Special Education for Students with General Learning Disabilities		Acknowledged the importance of supporting children with SEN with the explicit aim of promoting their development into economically active adults
1979	Circular on public school special education and other special educational assistance		Recognised the importance of organising SEN education in a way that considered the “total needs” of each individual Specified a maximum class size of 6 children It was made possible to extend the duration of mandatory education by up to 1 year, where this was deemed to be in the individual’s best interest
1979	Guidance on special education of students with general learning difficulties and Guidelines for referral of pupils to special education and other special educational assistance		Developed the SEN environment by: (1) emphasizing the importance of recognising SEN early; (2) outlining that a second tier of support should be provided at a county level next to the municipal level; and (3) stressing the importance of always including the parents of the child in discussions with the schools and the authorities
1980	Statement of opinion assessments, etc. for students receiving special education and other special education assistance in primary and lower secondary schools		Quantified how success was measures for children with SEN, as benchmarking against typical children would be inappropriate Where there was agreement between school, student and parents, formal grading could be omitted in favour of a “written opinion” which detailed the extent to which the student with SEN had achieved their individual goals in each subject
1990	Special Education and Other Special Assistance in Folkeskolen		Replaced all specific guidelines for all specific conditions that were set out earlier with one overarching document Emphasised the need to look at the individual student’s specific needs and less attention on the specific diagnosis or type of handicap De-categorized the way to talk about students with special needs The role of the pedagogical-psychological service (PPR) in the municipality was e…
2008	Guidance on primary school special education and other special educational assistance		Development towards a holistic approach to SEN A specified focus on the child's academic, personal and social potentials and competencies in the community Recognition that these objectives were largely an issue involving the whole teaching team and the entire school's activities, rather than a task for the individual teacher
2012	Folkeskole Law amending the Law on the elementary school, the Act on Private Independent Schools etc. Act and the folk high schools, continuation schools, home schools and trade schools (boarding schools)		Reduce the number of students who receive special education outside of the mainstream classes from around 6% of all student to no more than 4% by: (1) re-classifying children who require less than 9 hours of additional support as children without SEN; (2) giving the local municipality and the school director a more decisive role in the visitation of students to special education
2012	Executive Order: Notice of public school special education and other special educational assistance		Change the procedures concerning SEN policy for more effective management by local municipal authorities: (1) Reduce the role of PPR. If a child needs < 9 hours support the principal decides whether PPR shall be involved; if 9 hours or more of support are needed the child shall be referred to PPR by the principal. The PPR evaluation, presented to the parents and eventually the pupil, describes th…
2013	Guidance on primary school special education and other special educational assistance		The provision that SEN services or assistance should be based on a professional evaluation and never on economic resources is no longer mentioned
2014	Executive Order: Notice of public school special education and other special educational assistance		Central role of PPR, the parents (and student) and teacher in the visitation procedure for SEN sevices was replaced by the school pricipal as over-all decision-making power (on behalf of the municipal authorities)
2015	Order on the education for professional bachelor as a teacher in primary school		Competence objectives for the teacher's basic subject (1) Student learning and development: involves the ability to create communities and facilitate student learning and development, lead learning processes that foster the development of individual, social and communication skills, and conflict management in diverse social contexts (2) General teaching competence: deals with the framework for sc…
2016	Expert Panel Report: Afrapportering af inklusionseftersynet - Et overblik over den samlede afrapportering		Reviewed inclusive education in Denmark and made two major conclusions (1) Inclusive education started positive trends in the overal welfare of students; (2) Eight major challenge areas still restrict inclusive education: (a) strengthening inclusive learning environments; (b) focusing on students’ needs in learning and well-being and engaging students; (c) increased focus on students' social and …
