# Supplementary material for: Autism and the right to education in the EU: policy mapping and scoping review of Nordic countries Denmark, Finland, and Sweden
Source: Mol Autism. 2019 Dec 11;10:44. doi: 10.1186/s13229-019-0290-4 (PMC6907142; doi:10.1186/s13229-019-0290-4)
Supplement: Supplementary file 5 — Additional file 5. A chronological overview and description of the Swedish policies on education and SEN. A point by point overview of the implications of each respective policy that was analysed for Sweden. [file 13229_2019_290_MOESM5_ESM.xlsx]

## Sheet: Sheet1
Year	Policy		Description
1962	Curriculum for Compulsory Education		Schools should support children's development towards free, independent, and harmonious people, considering the child’s individuality and qualifications Special needs education should be offered to those who needed it and eight special classes were offered for children having different kinds of disabilities
1965	Special School Act		Developmentally delayed children are a group that requires SEN services
1971	School Regulation Act		Stressed the importance of addressing SEN in mainstream schools Teachers were put in charge to address these SEN in their classrooms Introduced the potential need for additional or specialised equipment in order to adequately fulfil specific SEN
1974	Swedish Constitution		Two major changes to education: (1) The personal, economic, and cultural well-being of the individual needs to be the primary objective of public activity. Particularly, the public institutions shall be obligated to ensure the right to health, employment, housing and education, and to promote social care and social security; (2) All children covered by compulsory schooling are entitled to free ed…
1985	Education Act		Laid the foundation for the Swedish education system Chapter 1 Every child shall have equal access to education, regardless of their gender, geographical location, social, and economic conditions Children who are unable to attend public education as a result of their intellectual or learning disability, will be allowed to attend compulsory schools for pupils with learning disabilities Laws regard…
1988	Primary School Regulation		Reiterates the necessity to provide special support measures for children that experience difficulty in schoolwork Special education should be provided for pupils in need of special support Additional support should primarily be provided within the regular class to which the student belongs Groups that special classes can be arranged for, namely 1) children with significant physical conditions; 2…
1993	Law regulating Support and Service to Persons with Certain Functional Disabilities		Measures being taken to better support autistic people among others in order to improve their general environment: (1) a short stay away from home for the autistic child to allow the parents or guardians a change of environment and to have an opportunity for recreation (2) short-term supervision for children older than 12 years before and after school (3) should a child with autism be unable to r…
1993	Higher Education Act		Sets out the requirements for teacher education at all levels All mainstream school teachers are trained to assess the needs and prerequisites of their students' educational and developmental progress and act accordingly Teachers for special education receive additional specialization courses that focus, among others, on (1) Language, writing and reading development; (2) Visual impairment; (3) Se…
1994	Elementary School Curriculum		Every student’s rights are to be met in school based on their prerequisites and needs Teachers have to take into consideration and plan based on each individual’s needs, prerequisites, experiences and thoughts
2006	Act on Discrimination against Children		Children cannot be discriminated against on the basis of disability among others This Act applied to all forms and levels of education, as well as other activities covered by the 1985 Education Act Assigned the responsibility of equal treatment within a specific institution to the head of that particular institution
2008	Discrimination Act		Replaced the Act on Discrimination against Children Expanded the scope from children to every person in Sweden
2010	Education Act		This Act is characterised by (1) A focus on inclusion (2) The right to receive support for learning in order to attain the identified learning goals; and (3) The possibility of appealing against decisions concerning special needs support A differentiation was drawn between intellectual disability and autism Persons with autism or atypical autism shall be seen as equivalent to people with intellec…
2010	Best in class - a new teacher education (Government Bill 2009/10:89)		Replaced Bachelor/Master of Education with four specialised degrees (1) Degree in pre-primary education (2) Degree in primary education (a) Pre-primary class and years 1–3 of compulsory school (b) Years 4–6 of compulsory school (c) Out-of-school care (3) Degree in subject education (a) Years 7–9 of compulsory school (b) Upper-secondary school (4) Degree in vocational education
