# Supplementary material for: Autism and the right to education in the EU: policy mapping and scoping review of Nordic countries Denmark, Finland, and Sweden
Source: Mol Autism. 2019 Dec 11;10:44. doi: 10.1186/s13229-019-0290-4 (PMC6907142; doi:10.1186/s13229-019-0290-4)
Supplement: Supplementary file 6 — Additional file 6. A chronological overview and description of the Finnish policies on education and SEN. A point by point overview of the implications of each respective policy that was analysed for Finland. [file 13229_2019_290_MOESM6_ESM.xlsx]

## Sheet: Sheet1
Year	Policy		Description
1977	Regulation on Special Care for the Mentally Handicapped		Introduced the possibility for children that are barred from attending regular schools due to their condition to follow training courses until the year in which they turn 16 These children need to be assessed by a team of trained professionals in order to gauge their capacity as objectively and accurately as possible
1998	Basic Education Act		Teaching should promote the conditions for children to participate in their own education and, by extension, develop themselves during their lives The responsibility of providing education to children that are of compulsory education age lie with the municipality Children that require additional support or schooling in their education, must be provided with that support in accordance with the lea…
1999	Finnish Constitution		Several basic rights that are particularly applicable to children with SEN were reiterated: (1) Everyone is equal before the law; (2) Children have to be treated equally and they need to be allowed to influence matters that relate to themselves according to their level of development; (3) Everyone has the right to free basic education; (4) Public institutions need to guarantee an equal opportunit…
2004	Government Decree on University Degrees		Sets out the professional competences taught in teacher education, which include among others (1) Early and pre-primary education (2) Basic education (3) Special needs education
2006	Special Education Strategy		Aimed to create a proposal for a long-term strategy for the development of pre-primary and basic special education Acknowledged the growth in special education of recent years Proposed that the practice at the time needed to shift towards an earlier support and prevention-based approach, and that this was to be adopted as the primary form of support, even before a decision on whether a child requ…
2013	Student Care Act		Five distinct aims: (1) promote student learning, health and welfare and inclusion and to prevent the emergence of problems; (2) contribute to the school community and student well-being of the environment, health and safety, accessibility, community activities, as well as cooperation between home and educational institution; (3) ensure early support for those who need it; (4) ensure equal access…
2014	Non-Discrimination Act		Aimed to promote equality and prevent discrimination, as well as to enhance the legal protection offered against discrimination This Act applied to public and private activities, thus including education
